# Supplementary material for: Molecular Design of Benzothiadiazole-Fused Tetrathiafulvalene Derivatives for OFET Gas Sensors: A Computational Study
Source: Sensors (Basel). 2025 Oct 6;25(19):6190. doi: 10.3390/s25196190 (PMC12526700; doi:10.3390/s25196190)
Supplement: Supplementary file 1 [file sensors-25-06190-s001.zip]

Archive with 1 entries (1 files):
- sensors-3849644-supplementary.pdf
